# Supplementary material for: From calls to action: leveraging the 2-1-1 system to intervene on food insecurity
Source: Health Aff Sch. 2026 Mar 14;4(3):qxag063. doi: 10.1093/haschl/qxag063 (PMC13032864; doi:10.1093/haschl/qxag063)
Supplement: qxag063_Supplementary_Data [file qxag063_supplementary_data.zip]

Archive with 13 entries (13 files):
- coi_disclosure-RD.docx
- coi_disclosure-RH.docx
- coi_disclosure-SES.docx
- Supplementary Materials-v1 (3).pdf
- coi_disclosure-ASW.docx
- coi_disclosure-BB.docx
- coi_disclosure-CW.docx
- coi_disclosure-FAW.docx
- coi_disclosure-GC.docx
- coi_disclosure-HH.docx
- coi_disclosure-JB.docx
- coi_disclosure-NS-HAS.docx
- coi_disclosure-OAS.docx
